# Supplementary material for: Masticatory muscle changes on magnetic resonance imaging of dogs with Neospora caninum compared to meningoencephalitis of unknown origin
Source: Front Vet Sci. 2025 Jan 7;11:1517256. doi: 10.3389/fvets.2024.1517256 (PMC11747628; doi:10.3389/fvets.2024.1517256)
Supplement: Supplementary file 1 [file Table_1.XLSX]

## Sheet: Sheet1
Number	Breed	Sex	Age (months)	Onset to presentation (days)	Neuroanatomic localisation	CK (U/L; range 10-200)	AST (U/L; range 0-50)	CSF cytology	WBC count /µl (ref <5)	Protein level (mg/dl; ref < 35)	Neospora PCR	Neospora serology	Severity of changes (0-2)	Muscles involved	Focal/multifocal	Unilateral/bilateral	Muscle atrophy (0-2)	Muscle bulk symmetry	Contrast enhancement (0-2)
1	Labrador Retriever	MN	105	30	Vestibulocerebellum	3213	190	Mixed pleocytosis with eosinophilic predominance	7	51	NA	>/= 800	0				0	Symmetric	0
2	Cavapoo	MN	60	30	Multifocal (cerebellum +/- brainstem +/- cervical hyperaesthesia)	2024	128	Mononuclear pleocytosis with lymphocitic predominance	20	116.1	NA	>/= 800	0				0	Symmetric	0
3	Italian Mastiff	MN	24	90	Forebrain	115	38	No support for pleocytosis	0	17.6	Negative	> 800	0				0	Symmetric	0
4	Greyhound	MN	120	14	Cerebellum (lateralised to the left side)	4447	273	Mixed pleocytosis with mononuclear predominance and eosinophilic component	25	51.9	Positive	400	0				0	Symmetric	0
5	Greyhound	MN	36	30	Cerebellum	1261	145	Mixed pleocytosis with neutrophilic predominance	11	37.1	NA	>/= 800	0				1	Symmetric	0
6	Labrador Retriever	MN	72	14	Multifocal (vestibulocerebellum and masticatory muscle)	8584	857	Mixed pleocytosis with mononuclear predominance and eosinophilic component	192	120	Positive	>/= 800	2	Both temporal, both masseter, both pterigoid and both digastric muscles	Multifocal	Bilateral	0	Symmetric	2
7	French Bulldog	MN	103	60	Multifocal (brainstem +/- forebrain)	2062	237	No support for pleocytosis	0	72.4	Positive	>1600	2	Both temporal, both masseter, both medial pterigoid muscles	Multifocal	Bilateral	1	Symmetric	2
8	Cocker Spaniel	ME	132	21	Multifocal (brainstem, right cerebellum)	783	120	Mixed pleocytosis with lymphocytic predominance and eosinophilic component	57	65.2	Positive	>1600	1	Both temporal muscles	Multifocal	Bilateral	0	Symmetric	1
9	French Bulldog	ME	4	12	Multifocal (caudal cranial fossa)	NA	NA	Mononuclear pleocytosis with lymphocytic predominance	7	32.1	Negative	>1600	0				0	Symmetric	0
10	Border Collie	FN	144	14	Multifocal (forebrain, brainstem)	755	128	Mixed pleocytosis with eosinophilic component	7	266.8	Positive	1600	0				0	Symmetric	0
11	Labrador Retriever	ME	5	21	Multifocal (brainstem +/- cerebellum)	2173	119	Mixed pleocytosis with lympocytic predominance, and mild eosinophilic component	102	94.4	Positive	>1600	2	Both temporal, both masseter and both medial pterigoid muscles	Multifocal	Bilateral	0	Symmetric	2
12	Boxer	ME	66	21	Multifocal (brainstem, neuromuscolar +/- forebrain)	1372	80	Lymphocytic pleocytosis	160	114.2	Positive	>1600	1	Both temporal m. and both masseter muscles	Multifocal	Bilateral	1	Symmetric	1
13	Greyhound	MN	83	18	Multifocal (forebrain, cerebellum, neuromuscular system +/- brainstem)	1745	161	Mixed pleocytosis with lymphocytic predominance	77	127.5	Negative	>1600	0				0	Symmetric	0
14	Cavalier King Charles Spaniel	MN	73	42	Forebrain	NA	NA	Mononuclear pleocytosis with lymphocytic predominance	21	76.4	Negative	800	0				0	Symmetric	0
15	Lurcher	FN	128	21	Multifocal (C1-C5 SCS, cerebellum)	560	59	Mixed pleocytosis with neurophilic predominance	70	144.6	Positive	>1600	1	Both temporal, both masseter, both medial pterigoid muscles	Multifocal	Bilateral	1	Mild asymmetry (right temporal m. smaller)	1
16	Greyhound	MN	75	42	Multifocal (forebrain, cerebellum)	1423	154	Mixed pleocytosis with mononuclear predominance	25	28.5	Positive	800	0				0	Symmetric	0
17	Doberman Pinscher	ME	84	18	Multifocal (brainstem, cerebellum)	5020	NA	No support for pleocytosis	0	53.9	Negative	>1600	0				0	Symmetric	0
18	Medium Cross-breed	ME	72	56	Multifocal (brainstem +/- forebrain)	3633	160	No support for pleocytosis	0	62.5	Negative	>3200	0				0	Symmetric	0
19	Golden Retriever	MN	43	7	Multifocal (brainstem +/- forebrain)	513	88	Lymphocytic pleocytosis	9	22.7	Negative	1600	0				0	Symmetric	0
20	Greyhound	MN	54	5	Cerebellum	1281	141	No support for pleocytosis	4	34.2	Positive	>1600	0				0	Symmetric	0
21	Old English Sheepdog	FN	50	215	Cerebellum	NA	NA	No support for pleocytosis	0	34.4	Negative	1600	0				0	Symmetric	0
22	Lurcher	MN	91	61	Multifocal (forebrain, C1-C5 SCS)	187	35	No support for pleocytosis	0	21.4	Negative	6400	0				0	Symmetric	0
