# Supplementary material for: Masticatory muscle changes on magnetic resonance imaging of dogs with Neospora caninum compared to meningoencephalitis of unknown origin
Source: Front Vet Sci. 2025 Jan 7;11:1517256. doi: 10.3389/fvets.2024.1517256 (PMC11747628; doi:10.3389/fvets.2024.1517256)
Supplement: Supplementary file 2 [file Table_2.XLSX]

## Sheet: Sheet1
Number	Breed	Sex	Age (months)	Onset to presentation (days)	Neuroanatomic localisation	CK (U/L; range 10-200)	AST (U/L; range 0-50)	CSF cytology	WBC count /ul (ref <5)	Protein level (mg/dl; ref <35)	Neospora PCR	Neospora serology	Severity changes (0-2)	Muscles involved	Focal/multifocal	Unilateral/bilateral	Muscle atrophy (0-2)	Muscle bulk symmetry	Contrast enhancement (0-2)
1	Biewer Terrier	FN	12	7	Multifocal (forebrain, brainstem/vestibulocerebellum)	79	34	NA	NA	NA	NA	Negative 1:50	0				0	Symmetric	0
2	Cavapoo	ME	24	2	Multifocal (forebrain, brainstem)	NA	NA	Mononuclear pleocytosis	46	32	NA	Negative 1:50	0				0	Symmetric	0
3	Chihuahua	MN	72	60	Multifocal (left forebrain, brainstem)	161	55	NA	NA	NA	NA	Negative 1:50	0				0	Symmetric	0
4	Miniature Dachshund	MN	132	18	Central vestibular (left lateralised)	NA	NA	Mononuclear pleocytosis	8	35.4	Negative	Negative 1:50	0				0	Symmetric	0
5	Chihuahua	FN	36	1095	Basal ganglia	214	63	NA	NA	NA	Negative	Negative 1:50	0				0	Symmetric	0
6	Border Collie	MN	60	7	Cerebellar peduncles (left lateralised)	84	31	Lymphocytic pleocytosis	35	123.5	Negative	Negative 1:50	1	Left temporal muscle	Focal	Unilateral	0	Symmetric	1
7	Pug	ME	48	14	Central vestibular (left lateralised)	NA	NA	Mononuclear pleocytosis lymphocytic predominance	162	94.7	Negative	Negative 1:50	0				0	Symmetric	0
8	Minature Poodle	FN	93	30	Forebrain (left lateralised)	NA	NA	Mononuclear pleocytosis	6	38.7	NA	Negative 1:50	0				0	Symmetric	0
9	Maltese	FN	45	21	Multifocal (brainstem, C1-C5 SCS +/- T3-L3 SCS)	96	68	Mononuclear pleocytosis	3360	196.7	NA	Negative 1:50	0				0	Symmetric	0
10	Pug	MN	117	21	Forebrain (right lateralised)	NA	NA	Mononuclear pleocytosis	3	53.9	NA	Negative 1:50	0				0	Symmetric	0
11	Labrador	ME	42	2	Multifocal (brainstem and left forebrain)	215	45	Mononuclear pleocytosis	8	27.9	NA	Negative 1:50	0				0	Symmetric	0
12	Pomeranian	ME	24	28	Multifocal (right optic nerve and T3-L3 SCS)	NA	NA	Lymphocytic pleocytosis	31	56.1	NA	Negative 1:50	0				0	Symmetric	0
13	Cockerpoo	FN	75	3	Multifocal (brainstem +/- cerebellum)	NA	NA	Mononuclear pleocytosis	80	178.7	NA	Negative 1:50	0				0	Symmetric	0
14	Dachshund Cross-breed	MN	24	1	Forebrain	117	35	NA	NA	NA	NA	Negative 1:50	0				0	Symmetric	0
15	West Highland White Terrier	MN	66	14	Forebrain	NA	NA	Mixed pleocytosis with mononuclear predominance	210	79.7	NA	Negative 1:50	0				0	Symmetric	0
16	Pomeranian	ME	72	10	Forebrain (right lateralised cerebral cortex and thalamus)	NA	NA	Lymphocytic pleocytosis	5	120.5	NA	Negative 1:50	0				0	Symmetric	0
17	Whippet	FN	60	1	Forebrain and/or brainstem	374	53	Mononuclear pleocytosis	12	23.5	NA	Negative 1:50	0				0	Symmetric	0
18	Cockerpoo	FN	57	1	Multifocal (right lateralised cerebral cortex, thalamus, brainstem, cerebellum +/- C1-C5 spinal cord segments)	NA	NA	Lymphocytic pleocytosis	140	120.1	NA	Negative 1:50	0				0	Symmetric	0
19	Cockerpoo	FN	108	5	Multifocal (forebrain, brainstem)	NA	NA	Mononuclear pleocytosis	22	610	NA	Negative 1:50	0				0	Symmetric	0
20	Cocker Spaniel	MN	87	35	Multifocal (brainstem, right sympathetic trunk)	NA	NA	Mononuclear pleocytosis	240	208	NA	Negative 1:50	0				0	Symmetric	0
21	Cockapoo	ME	15	2	Cerebellum	NA	NA	Lymphocytic pleocytosis	19	23.4	NA	Negative 1:50	0				0	Symmetric	0
22	Maltese	MN	36	6	Multifocal (brainstem +/- cerebellum)	NA	NA	Mononuclear pleocytosis	75	247.7	NA	Negative 1:50	0				0	Symmetric	0
23	Japanese Chin	FE	75	10	Multifocal (brainstem +/- forebrain)	309	31	NA	NA	NA	NA	Negative 1:50	0				0	Symmetric	0
